# Supplementary material for: Polyurea–Graphene Nanocomposites—The Influence of Hard-Segment Content and Nanoparticle Loading on Mechanical Properties
Source: Polymers (Basel). 2023 Nov 16;15(22):4434. doi: 10.3390/polym15224434 (PMC10675114; doi:10.3390/polym15224434)
Supplement: Supplementary file 1 [file polymers-15-04434-s001.zip]

Archive with 1 entries (1 files):
- polymers-2675784-supplementary.pdf
